# Supplementary material for: Functional and Structural Insights into Lipases Associated with Fruit Lipid Accumulation in Swida wilsoniana
Source: Biomolecules. 2026 Jan 6;16(1):92. doi: 10.3390/biom16010092 (PMC12839255; doi:10.3390/biom16010092)
Supplement: Supplementary file 1 [file biomolecules-16-00092-s001.zip]

Archive with 1 entries (1 files):
- Supplementary document.pdf
